# Supplementary material for: Preclinical Evaluation of Nanoemulsion and Polymeric Nanocapsule Delivery Systems of 4-(Phenylselanyl)-2H-Chromen-2-One for Rheumatoid Arthritis and Comorbidities
Source: Pharmaceuticals (Basel). 2025 Sep 16;18(9):1379. doi: 10.3390/ph18091379 (PMC12472991; doi:10.3390/ph18091379)
Supplement: Supplementary file 1 [file pharmaceuticals-18-01379-s001.zip]

Archive with 1 entries (1 files):
- pharmaceuticals-3820745-supplementary.pdf
